# Supplementary material for: Fatal Dog Attacks in Italy (2009–2025): The Urgent Need for a National Risk Registry
Source: Animals (Basel). 2025 Dec 6;15(24):3523. doi: 10.3390/ani15243523 (PMC12729952; doi:10.3390/ani15243523)
Supplement: Supplementary file 1 [file animals-15-03523-s001.zip]

Archive with 3 entries (3 files):
- Supplementary file S1.pdf
- Table S1.pdf
- Table S2.pdf
